# Supplementary material for: Overexpression of Prunus DAM6 inhibits growth, represses bud break competency of dormant buds and delays bud outgrowth in apple plants
Source: PLoS One. 2019 Apr 9;14(4):e0214788. doi: 10.1371/journal.pone.0214788 (PMC6456227; doi:10.1371/journal.pone.0214788)
Supplement: S2 Table — (XLSX) [file pone.0214788.s004.xlsx]

## Sheet: Sheet1
Table S2 The node numbers and internode lengths of 3-year-old plants of WT and 35S:PmDAM6 apples.
	node numbers				internode lengths (cm)
	WT	３５S-2	３５S-4		WT	35S-2	35S-4
plant-1	26	20	20		1.61	1.11	1.32
plant-2	27	20	20		1.58	1.04	1.14
plant-3	26	15	19		1.56	1.12	1.18
plant-4	22	22	19		1.45	0.93	1.15
plant-5	29	23	19		1.62	1.2	1.05
