# Supplementary material for: Overexpression of Prunus DAM6 inhibits growth, represses bud break competency of dormant buds and delays bud outgrowth in apple plants
Source: PLoS One. 2019 Apr 9;14(4):e0214788. doi: 10.1371/journal.pone.0214788 (PMC6456227; doi:10.1371/journal.pone.0214788)
Supplement: S3 Table — (XLSX) [file pone.0214788.s005.xlsx]

## Sheet: Sheet1
Table S3 Inhibited shoot growth and early bud set observed in 4-year-old 35S:PmDAM6-GR apple plants treated with dexamethason (DEX)
	line# 21			line# 22			WT
	DEX	control		DEX	control		DEX	control
Main shoot length (cm)a
plant-1	1.5	18.5		1.5	12		15	13.8
plant-2	5.5	15.7		1.3	5.5		10	12
plant-3	1.6	13		1.5	11.2		2.5	10
plant-4	4	7.5		1.5	7.5			13.5
average	3.2 ± 1.9	13.7 ± 4.7		1.5 ± 0.1	9.1 ± 3.1		9.2 ± 6.3	12.3 ± 1.7
significant differenceb	**			**			n.s.
bud set percentagec	0.75	0		0.25	0		0	0
a Length of shoots that sprouted from terminal buds measured after 4 months under forcing conditions
b Significant difference between DEX and control treatments (P<0.01; Student's t-test) is indicated with **; n.s., not significant
c Terminal bud set rates (%) of 3-4 individuals per treatment were determined after 4 months under forcing conditions
