# Supplementary material for: Overexpression of Prunus DAM6 inhibits growth, represses bud break competency of dormant buds and delays bud outgrowth in apple plants
Source: PLoS One. 2019 Apr 9;14(4):e0214788. doi: 10.1371/journal.pone.0214788 (PMC6456227; doi:10.1371/journal.pone.0214788)
Supplement: S4 Table — (XLSX) [file pone.0214788.s006.xlsx]

## Sheet: Sheet1
Table S4 Terminal bud break date of 3- to 6-year-old plants and the number of lateral buds opened in 3-year-old plants of WT and 35S:PmDAM6 apples.
	3-yr-old (2014)						4-yr-old (2015)		5-yr-old (2016)		6-yr-old (2017)
WT	Terminal bud break date		The number of opened lateral buds (Mar. 25th, 2014)	The number of opened lateral buds (Apr. 1st, 2014)	The number of opened lateral buds (Apr. 8th, 2014)		Terminal bud break date (Days after Mar. 6th)		Terminal bud break date (Days after Apr. 1st)		Terminal bud break date (Days after Mar. 23rd)
plant-1	Mar. 5th		10	13	14		4		4		5
plant-2	Feb. 28th		1	12	19		4		4		12
plant-3	Feb. 28th		12	16	17		0		4		12
plant-4	Mar. 24th		7	19	20		0		0		5
plant-5	Mar. 20th		12	21	22		2		0		0
35S-2
plant-1	Feb. 28th		1	9	9		7		4		15
plant-2	Mar. 11th		8	13	13		15		10		15
plant-3	Feb. 28th		5	9	9		10		10		12
plant-4	Mar. 5th		2	13	13		15		10		5
plant-9	Mar. 5th		0	8	10		20		10		19
35S-4
plant-1	Feb. 28th		0	0	0		10		10		19
plant-2	Mar. 5th		0	2	8		32		10		19
plant-3	Mar.20th		0	6	10		15		14		25
plant-4	Mar. 5th		1	1	3		7		14		15
plant-6	Mar. 11th		0	3	5		15		14		15
