# Supplementary material for: Overexpression of Prunus DAM6 inhibits growth, represses bud break competency of dormant buds and delays bud outgrowth in apple plants
Source: PLoS One. 2019 Apr 9;14(4):e0214788. doi: 10.1371/journal.pone.0214788 (PMC6456227; doi:10.1371/journal.pone.0214788)
Supplement: S5 Table — (XLSX) [file pone.0214788.s007.xlsx]

## Sheet: Sheet1
Table S5 Terminal bud break date and the number of opened lateral buds in 4-year-old 35S:PmDAM6-GR plants.
	line# 21			line# 22			WT
	DEX	control		DEX	control		DEX	control
Terminal bud break date
plant-1	37	55		37	37		55	48
plant-2	37	55		37	42		42	42
plant-3	37	42		37	48		37	37
plant-4	37	42		42	48			37
plant-5	37	48		37	55
plant-6	52	55		37	48
plant-7	52	48		37	55
plant-8	37	48		37	37
plant-9	37	55
plant-10		42
Number of opened lateral buds
plant-1	0	4		0	0		5	3
plant-2	0	2		0	1		5	4
plant-3	0	0		0	2		3	4
plant-4	0	0		0	3			1
plant-5	0	2		0	6
plant-6	0	3		0	4
plant-7	0	7		0	3
plant-8	0	4		1	2
plant-9	0	4
plant-10		4
