# Supplementary material for: Overexpression of Prunus DAM6 inhibits growth, represses bud break competency of dormant buds and delays bud outgrowth in apple plants
Source: PLoS One. 2019 Apr 9;14(4):e0214788. doi: 10.1371/journal.pone.0214788 (PMC6456227; doi:10.1371/journal.pone.0214788)
Supplement: S6 Table — (XLSX) [file pone.0214788.s008.xlsx]

## Sheet: Sheet1
Table S6 Repressed bud break competency of 5 and 6-year-old WT and 35S:PmDAM6 apple plants.
	5-yr-old plants (2016)			6-yr-old plants (2017)
	WT	３５S-4		WT	35S-4
30d of chilling
plant-1	28	40		25	46
plant-2	28	50		33	49
plant-3	28	56		33	63
60d of chilling
plant-4	18	22		15	24
plant-5	18	26		17	24
plant-6	18	29		20	30
z The plants used in this study differed between 2016 and 2017
