# Supplementary material for: Overexpression of Prunus DAM6 inhibits growth, represses bud break competency of dormant buds and delays bud outgrowth in apple plants
Source: PLoS One. 2019 Apr 9;14(4):e0214788. doi: 10.1371/journal.pone.0214788 (PMC6456227; doi:10.1371/journal.pone.0214788)
Supplement: S7 Table — (XLSX) [file pone.0214788.s009.xlsx]

## Sheet: Sheet2
Table S7 phytohormone contents in terminal buds of 4-year-old plants collected on 20 February 2015.
	ABA	tZ	iP	IAA
#	ng/g FW	ng/g FW
35S 2-1	184.99	0.99	0.2	7.92
35S 2-2	145.68	0.66	0.47	8.9
35S 2-3	177.11	0.87	0.25	10.95
35S 4-1	151.97	0.95	0.27	7.38
35S 4-2	327.11	0.74	0.58	11.08
35S 4-3	289.88	0.63	0.22	6.35
WT-1	50.54	1.04	0.45	17.22
WT-2	120.91	0.48	0.47	13.81
WT-3	105.85	0.36	0.33	12.26
