# Supplementary material for: Overexpression of Prunus DAM6 inhibits growth, represses bud break competency of dormant buds and delays bud outgrowth in apple plants
Source: PLoS One. 2019 Apr 9;14(4):e0214788. doi: 10.1371/journal.pone.0214788 (PMC6456227; doi:10.1371/journal.pone.0214788)
Supplement: S8 Table — (XLSX) [file pone.0214788.s010.xlsx]

## Sheet: Sheet1
Table S8 Phytohormone contents in terminal buds of 6-year-old plants collected on 25 Jan, 23 Feb, 8 and 31 Mar, 2017
ABA (ng/gDW)
	Jan 25th	Feb. 23rd	Mar. 8th	Mar. 31st
WT_1	633.85	413.4	534.4	465
WT_2	886.4	279.9	255.65	508.15
WT_3	613.895	450.111	773.726	288.25
35S-4_1	876.25	392.4	1218.85	236.6
35S-4_2	1129.7	422.9	1188.8	217
35S-4_3	1174.55	585.6	1485.92	237.35
tZ (ng/gDW)
WT_1	0	0.865125	13.3822	26.3465
WT_2	0	1.09718	8.29335	27.2066
WT_3	0.63536	0.975392	26.286	26.0714
35S-4_1	0.7092	1.27297	0.963525	21.5376
35S-4_2	0.486975	0.7077	6.06067	19.4764
35S-4_3	0.375975	0.6621	2.19129	23.1029
iP (ng/gDW)
WT_1	0.582525	0.427425	1.93245	2.63805
WT_2	0.484425	0.49785	2.28052	2.58983
WT_3	0.735416	0.648032	2.5205	2.83852
35S-4_1	0.79485	0.732825	0.904125	2.27805
35S-4_2	0.582375	0.3015	0.6654	2.45055
35S-4_3	1.0926	0.376125	1.04174	2.44215
