# Supplementary material for: Overexpression of Prunus DAM6 inhibits growth, represses bud break competency of dormant buds and delays bud outgrowth in apple plants
Source: PLoS One. 2019 Apr 9;14(4):e0214788. doi: 10.1371/journal.pone.0214788 (PMC6456227; doi:10.1371/journal.pone.0214788)
Supplement: S9 Table — (XLSX) [file pone.0214788.s011.xlsx]

## Sheet: Sheet1
Table S9 Bud outgrowth rate (average leaf blade length of first three leaves sprouted from terminal buds) of branches of 6-year-old 35S:PmDAM6-GR plants.
	line# 21			line# 22			WT
	DEX	control		DEX	control		DEX	control
shoot-1	8.33333	13.3333		5	12		8.66667	9.33333
shoot-2	8.33333	13		1	17.3333		10	9.33333
shoot-3	10	15.3333		9.33333	12		8	9.66667
shoot-4	6.33333	14		7.33333	10.3333		11.6667	13
shoot-5	11.6667	15.6667		4.33333	6		12.6667	10.3333
shoot-6	8.33333	19		3.33333	11.3333			9
shoot-7	8	17		5.66667	12
shoot-8	11	10.3333		10.6667	5
shoot-9	7.66667	16		7.33333	16.3333
shoot-10	8.66667	10		6	10
