# Supplementary material for: Overexpression of Prunus DAM6 inhibits growth, represses bud break competency of dormant buds and delays bud outgrowth in apple plants
Source: PLoS One. 2019 Apr 9;14(4):e0214788. doi: 10.1371/journal.pone.0214788 (PMC6456227; doi:10.1371/journal.pone.0214788)
Supplement: S10 Table — (XLSX) [file pone.0214788.s012.xlsx]

## Sheet: Sheet1
Table S10 Phytohormone contents in terminal buds of DEX-treated or control WT and GR21 at 0, 24, 96 h after treatment
	ABA (ng/g DW)	tZ (ng/g DW)	iP (ng/g DW)
WT-0h	336.274	3.65568	1.93155
WT-0h	314.455	3.47961	2.06673
'WT-0h	298.912	3.07521	1.87484
GR21-0h	519.085	4.83112	2.43413
GR21-0h	607.225	3.38724	2.02463
GR21-0h	561.433	4.11708	2.14607
GR21-Con-24h	493.659	2.69876	2.48039
GR21-Con-24h	445.324	2.52668	2.41077
GR21-Con-24h	481.068	3.35454	2.54501
GR21-DEX-24h	509.978	4.03726	1.68784
GR21-DEX-24h	489.95	3.28201	2.07621
GR21-DEX-24h	470	3.69978	2.1532
WT-Con-96h	286.251	4.60074	1.16275
WT-Con-96h	309.422	4.74654	1.13683
WT-Con-96h	283.351	3.58314	1.21804
WT-DEX-96h	289.835	3.91419	1.16873
WT-DEX-96h	274.665	3.1863	1.0909
WT-DEX-96h	262.05	5.10319	1.08461
GR21-Con-96h	300.362	6.07378	1.52312
GR21-Con-96h	288.864	5.44118	1.40353
GR21-Con-96h	281.818	4.5863	1.44521
GR21-DEX-96h	374.46	3.01843	0.847778
GR21-DEX-96h	411.968	3.61325	1.01014
GR21-DEX-96h	361.827	3.11342	1.05177
