# Supplementary material for: Overexpression of Prunus DAM6 inhibits growth, represses bud break competency of dormant buds and delays bud outgrowth in apple plants
Source: PLoS One. 2019 Apr 9;14(4):e0214788. doi: 10.1371/journal.pone.0214788 (PMC6456227; doi:10.1371/journal.pone.0214788)
Supplement: S11 Table — (XLSX) [file pone.0214788.s013.xlsx]

## Sheet: leaf buds
Table S11 Phytohormone contents of Japanese apricot 'Nanko' leaf and flower buds
leaf buds		sample-1	sample-2	sample-3		flower buds	sample-1	sample-2	sample-3
ABA	Sep	2641.22	2077.31	1763.03		Sep	3345.09	3696.01	3497.56
	Oct	2581.36	3372.77	2710.97		Oct	6464.51	6676.74	6487.92
	Nov	1529.89	1527.04	969.739		Nov	1593.77	1922.12	1685.97
	Dec	1661.06	1390.82	1411.98		Dec	755.869	908.579	623.783
	Jan	1221.45	1121.29	943.715		Jan	473.38	545.122	436.632
	Feb	1195.11	1189.33	1171.08		Feb	560.933	526.414	547.54
	Mar	304.317	356.4	419.982
tZ	Sep	3.0717	2.30687	3.23388		Sep	1.94869	1.24207	1.8843
	Oct	3.29746	2.21527	4.47734		Oct	0.853058	0.949428	1.06347
	Nov	1.35457	1.27339	0.990484		Nov	N.D.	N.D.	N.D.
	Dec	1.30509	1.58336	1.01677		Dec	0	0.148487	0
	Jan	0.934886	0.874055	0.813414		Jan	N.D.	N.D.	N.D.
	Feb	1.47802	0.84118	1.06845		Feb	4.68632	5.57111	6.43109
	Mar	0.273321	0.378274	0.282841
tZR	Sep	4.76761	5.12974	4.56583		Sep	2.80298	2.30465	2.48385
	Oct	2.10247	2.41835	2.43556		Oct	0.520887	0.78241	0.761466
	Nov	0.959204	1.44825	1.12345		Nov	0.358619	0.244718	0.3222
	Dec	0.670386	0.719906	0.79899		Dec	0.157458	0.172394	0.112376
	Jan	0.68472	0.860789	0.837667		Jan	0.888436	0.82668	0.623385
	Feb	2.97077	2.95784	2.96147		Feb	295.191	308.507	341.031
	Mar	34.0355	37.5928	43.7722
iP	Sep	3.28636	2.47931	2.71851		Sep	2.57223	2.2315	1.44249
	Oct	1.81362	2.3568	2.45271		Oct	2.13516	1.59224	2.35896
	Nov	4.06564	4.90551	3.93852		Nov	5.23963	3.58935	3.40698
	Dec	2.25	3.35134	3.2417		Dec	3.24023	3.19816	2.37804
	Jan	5.56288	5.7777	4.98578		Jan	8.03482	6.698	6.52626
	Feb	2.51987	3.55867	3.47011		Feb	11.3945	20.3317	11.2916
	Mar	1.9274	2.32616	1.95986
iPR	Sep	1.91292	2.38577	2.08172		Sep	2.15001	1.77734	1.97001
	Oct	2.64957	2.73113	2.84654		Oct	2.73648	2.82666	2.645
	Nov	6.64167	8.83216	8.38024		Nov	5.74289	3.07745	4.81861
	Dec	4.29755	5.22586	6.30154		Dec	8.19417	8.42129	7.45813
	Jan	6.79805	7.09891	10.5752		Jan	29.0746	19.1111	23.7676
	Feb	5.25277	5.41003	5.35451		Feb	19.6596	21.3474	17.1885
	Mar	10.0943	8.59686	9.58906
IAA	Sep	10.7052	10.2469	9.95153		Sep	16.4143	16.1157	19.1155
	Oct	9.2521	7.88348	6.95871		Oct	6.34029	6.40049	15.7581
	Nov	14.485	13.873	8.36625		Nov	13.3582	9.1326	10.2706
	Dec	10.2796	10.9849	10.0726		Dec	N.D.	N.D.	N.D.
	Jan	10.2264	8.37605	7.44382		Jan	N.D.	N.D.	N.D.
	Feb	7.54232	9.63967	5.44478		Feb	63.3555	51.7362	57.954
	Mar	20.3429	26.8723	14.7195
